# Supplementary material for: Overexpression of Sweet Potato Carotenoid Cleavage Dioxygenase 4 (IbCCD4) Decreased Salt Tolerance in Arabidopsis thaliana
Source: Int J Mol Sci. 2022 Sep 1;23(17):9963. doi: 10.3390/ijms23179963 (PMC9456075; doi:10.3390/ijms23179963)
Supplement: Supplementary file 1 [file ijms-23-09963-s001.zip]

Archive with 3 entries (3 files):
- Caption of the supplementary materials.pdf
- Figure S1.pdf
- Supplementary Table S1.xlsx
