# Supplementary material for: Overexpression of Sweet Potato Carotenoid Cleavage Dioxygenase 4 (IbCCD4) Decreased Salt Tolerance in Arabidopsis thaliana
Source: Int J Mol Sci. 2022 Sep 1;23(17):9963. doi: 10.3390/ijms23179963 (PMC9456075; doi:10.3390/ijms23179963)
Supplement: Supplementary file 1 [file ijms-23-09963-s001.zip › Supplementary Table S1.xlsx]

## Sheet: Table S1
Table S1 Primers used in this study.
Primer name	primer sequence (5’-3’)
Primers for RT-qPCR
AtPSY-F	CCGAAAGGCGAAAGGCGATT
AtPSY-R	TCGAAAGGACGACCACGGAA
AtPDS-F	CAGATGTCCTACCAGCACCCT
AtPDS-R	ACATAAGCCTGACCGCCGA
AtCHYB-F	CGGCTTCTCAAGAAAGCGGA
AtCHYB-R	GCACCAACGGAAAGAGCAAAT
AtLCYB-F	ATTTGAGCCGGCCTTATGGGA
AtLCYB-R	TACACCGTCACTGCAGACCA
AtCHYE-F	ATTGTGAGCGACCCAGCGAT
AtCHYE-R	TCTACGCCTCGCTGTCCAAA
AtLCYE-F	CGTTTCTGTACGCCATGCCT
AtLCYE-R	GCAAGGAACCACCAACTGGG
AtZEP-F	GTCTGTTGGCTACCGGGTTT
AtZEP-R	TACATTGTCGCACCAACCGT
AtNCED3-F	AGCTAACGCCGGTTTGGTCT
AtNCED3-R	TCGACTTTCGGGTGGGCAAT
AtCCD4-F	GCTCGTGGAGCTTTAACGGC
AtCCD4-R	TCGGTTAATCGGACGGCGTA
AtRD29a-F	GGAAGTGAAAGGAGGAGGAGGAA
AtRD29a-R	CACCACCAAACCAGCCAGATG
AtKIN2-F	AAGGCCAAGGATGCTGCTG
AtKIN2-R	TGTTCAGGCCGGTCTTGTCC
AtSOD-F	GCAGCCACTCAGTTTGGAGC
AtSOD-R	GCAATGGGAAAGAGCCGAGC
AtPOD-F	AGCGCTGGAGAGGAAGTGTC
AtPOD-R	TCGAGATGCGTCCATCCCTG
AtActin-F	TCTCCTTGTACGCCAGTGGT
AtActin-R	GGTCAAGACGGAGGATGGCA
Primers for PCR
IbCCD4 -F -KpnI	GGGGTACCATGGATGCTTTTTCTTCTTC
IbCCD4 -R -XbaI	GCTCTAGAAAGGTTGTTTAGGTCACTTT
CaMV35S-F	GACGCACAATCCCACTATCC
IbCCD4-F	GTCCACGCCATAAACGCCTG
IbCCD4-R	GCCGCGTGAACCAAATCCAT
